# Supplementary material for: Femtosecond Laser Direct‐Write Plasmonic Nanolithography in Dielectrics
Source: Small Sci. 2022 Aug 2;2(9):2200038. doi: 10.1002/smsc.202200038 (PMC11935867; doi:10.1002/smsc.202200038)
Supplement: Supplementary file 1 — Supplementary Material [file SMSC-2-2200038-s001.zip]

Archive with 3 entries (3 files):
- Supporting information-R1.pdf
- Video 1.mp4
- Video 2.mp4
